# Supplementary material for: Identification of novel susceptibility loci associated with hepatitis B surface antigen seroclearance in chronic hepatitis B
Source: PLoS One. 2018 Jul 5;13(7):e0199094. doi: 10.1371/journal.pone.0199094 (PMC6033413; doi:10.1371/journal.pone.0199094)
Supplement: S4 Table — The most significant SNPs (up to 30 SNPs) are presented according to each outcome with P-values of other outcomes, as well. SNP, single nucleotide polymorphism; rsID, reference SNP identity; Chr, chromosome. a: The flanking genes were located ± 150 kb of each SNP. The odds ratio for the minor allele in an additive model. P-value was obtained by logistic regression test for the minor allele additive model. (XLSX) [file pone.0199094.s005.xlsx]

## Sheet: Sheet3
	S4 Table. Summary of top 30 SNPs that were significantly associated with the HBsAg seroclearance, HBsAg seroconversion and response to antiviral treatment.
	Associated outcomes	rsID	Chr	Position	Genea	P-value
						Outcome 1	Outcome 2	Outcome 3
	Outcome 1 HBsAg (-) vs HBsAg >1000 IU at 60 years old in the whole group	rs6462008	7	27349479	EVX1, HOXA13	3.40x10-6	0.2522	0.00395
		rs171941	5	79180126	CMYA5, MTX3	3.52x10-6	0.6572	1.44x10-4
		rs7944135	11	59020987	DTX4, MPEG1	4.17x10-6	0.8458	7.56x10-4
		rs6462003	7	27336745	HOXA13	7.26x10-6	0.6086	0.0141
		rs199869387	2	59708649	-	7.89x10-6	0.8672	0.0148
		rs12463513	2	59644842	-	8.85x10-6	0.9489	0.00144
		rs6947275	7	27344799	HOTTIP, EVX1	9.27x10-6	0.5245	0.021
		rs7230406	18	61863854	-	1.09x10-5	0.8308	0.00602
		rs13018470	2	59694749	-	1.21x10-5	0.8975	0.0107
		rs7945342	11	5543705	OR51B5	1.26x10-5	0.8999	0.014
		rs2192611	2	59695598	-	1.28x10-5	0.9255	0.0109
		rs1809862	11	5537780	UBQLNL	1.36x10-5	0.995	0.0107
		rs4377248	18	61862921	LOC284294	1.92x10-5	0.8212	0.0143
		rs62439524	7	2684070	TTYH3	1.95x10-5	0.3317	0.00413
		rs265005	5	79172136	CMYA5	2.57x10-5	0.6003	0.00113
		rs12464531	2	59673530	-	2.82x10-5	0.8037	0.0195
		rs2215905	2	59678295	-	2.82x10-5	0.8037	0.0195
		rs11891860	2	59667692	-	3.20x10-5	0.9704	0.0073
		rs1558599	2	59663978	-	3.27x10-5	0.9704	0.00897
		rs887941	2	59686958	-	3.34x10-5	0.8037	0.0141
		rs2017434	11	5536852	UBQLNL	3.38x10-5	0.7969	0.0101
		rs872751	11	5537045	UBQLNL	3.38x10-5	0.7969	0.0101
		rs2047456	11	5537161	UBQLNL	3.38x10-5	0.7969	0.0101
		rs12593003	15	69896675	DRAIC	4.07x10-5	0.447	0.00574
		rs10769023	11	5536415	UBQLNL	4.44x10-5	0.6946	0.0101
		rs17584600	2	59661521	-	4.49x10-5	0.9079	0.00776
		rs8037510	15	86797384	AGBL1	4.49x10-5	0.7997	0.0127
		rs2153442	10	13511130	BEND7	4.79x10-5	0.1582	1.60x10-5
		rs4748035	10	13511986	BEND7	4.79x10-5	0.1582	1.60x10-5
		rs12620748	2	6866987	LINC01246	5.18x10-5	0.3903	0.0272
	Outcome 2 HBsAb (+) vs HBsAb(-) at GWAS in HBsAg(-) group	rs11126470	2	75668451	EVA1A	0.205	1.25x10-5	0.675
		rs4852377	2	75668451	EVA1A	0.151	1.87x10-5	0.55
		rs11903584	2	75672583	EVA1A	0.831	4.36x10-5	0.885
		rs3130931	6	31134888	POU5F1	0.135	8.14x10-5	0.259
		rs4961333	8	142182644	DENND3	0.62	9.16x10-5	0.386
		rs2861762	5	165826149	-	0.084	9.94x10-5	0.127
		rs3094663	6	31107087	HCG22	0.2619	1.04x10-4	0.201
		rs3130464	6	31107245	HCG22	0.2619	1.04x10-4	0.201
		rs2285803	6	31107258	HCG22	0.2619	1.04x10-4	0.201
		rs3130454	6	31108485	HCG22	0.2619	1.04x10-4	0.201
		rs130073	6	31111180	HCG22	0.2619	1.04x10-4	0.201
		rs9263758	6	31115874	HCG22	0.2619	1.04x10-4	0.201
		rs3094226	6	31112899	HCG22	0.3485	1.04x10-4	0.226
		rs2240060	6	31114900	HCG22	0.3686	1.06x10-4	0.201
		rs3787797	21	38615295	TTC3	0.05015	1.09x10-4	0.204
		rs6754159	2	75658793	EVA1A	0.8889	1.14x10-4	0.565
		rs4949957	1	95743595	TMEM56	0.6153	1.16x10-4	0.537
		rs55956434	21	34425834	OLIG2	0.8342	1.19x10-4	0.811
		rs12612479	2	181433737	-	0.6482	1.24x10-4	0.684
		rs62183077	2	181437474	-	0.6482	1.24x10-4	0.684
		rs12546433	8	128252598	CASC19	0.1894	1.25x10-4	0.149
		rs12698315	7	159076407	-	0.1077	1.28x10-4	0.249
		rs11633028	15	72656241	PARP6	0.528	1.31x10-4	0.424
		rs1887536	1	166962678	ILDR2	0.4151	1.32x10-4	0.709
		rs2025891	1	167015608	ILDR2	0.5504	1.32x10-4	0.626
		rs10930925	2	181442811	-	0.6908	1.34x10-4	0.619
		rs17362048	4	84906728	-	0.6848	1.46x10-4	0.715
		rs9636865	21	34421421	OLIG2	0.7908	1.50x10-4	0.877
		rs13411244	2	75659004	EVA1A	0.7804	1.54x10-4	0.898
		rs75254196	4	139080982	SLC7A11	0.3919	1.61x10-4	0.239
	Outcome 3 HBsAg (-) vs HBsAg >1000 IU at 60 years old in antiviral treatment group	rs2153442	10	13511130	BEND7	4.79x10-5	0.1582	1.60x10-5
		rs4748035	10	13511986	BEND7	4.79x10-5	0.1582	1.60x10-5
		rs10508462	10	13519743	BEND7	8.36x10-5	0.1582	1.60x10-5
		rs12444169	16	88203298	BANP	5.18x10-4	0.6189	2.18x10-5
		rs4748040	10	13526000	BEND7	1.05x10-4	0.1582	2.96x10-5
		rs1485171	3	7651185	GRM7	0.103	0.4776	3.45x10-5
		rs35746313	2	223398604	SGPP2, FARSB	0.0124	0.2406	3.49x10-5
		rs10145023	14	21135449	RNASE11	0.00499	0.7884	3.59x10-5
		rs11078020	17	11316538	SHISA6	0.00129	0.6669	4.04x10-5
		rs2399971	10	13529362	BEND7, PRPF18	1.05x10-4	0.1582	4.60x10-5
		rs79624797	14	21148504	RNASE11	0.00533	0.6445	5.63x10-5
		rs76758305	14	21153728	RNASE11	0.00857	0.7461	7.13x10-5
		rs3748990	2	237998872	COPS8	0.00682	0.2588	7.14x10-5
		rs6674384	1	114455907	PTPN22, BCL2L15	0.0271	0.7038	8.82x10-5
		rs11102703	1	114466110	PTPN22, BCL2L15	0.0271	0.7038	8.82x10-5
		rs10494162	1	114473083	PTPN22, BCL2L15	0.0271	0.7038	8.82x10-5
		rs7519860	1	114482520	PTPN22, BCL2L15	0.0271	0.7038	8.82x10-5
		rs17852555	1	114505000	PTPN22, BCL2L15	0.0271	0.7038	8.82x10-5
		rs12442698	15	93856756	-	0.00146	0.8066	9.07x10-5
		rs12051751	17	16501887	ZNF624	6.31x10-5	0.8056	9.36x10-5
		rs58132820	14	21150896	RNASE11	0.00989	0.8739	1.03x10-4
		rs34401308	5	177784090	COL23A1	0.004	0.4092	1.08x10-4
		rs4746553	10	67940419	CTNNA3	0.0696	0.07741	1.12x10-4
		rs11724328	4	6416437	PPP2R2C	0.0169	0.2533	1.22x10-4
		rs71611426	5	177786224	COL23A1	0.00251	0.8021	1.29x10-4
		rs17464525	1	114443899	RSBN1, PTPN22	0.0547	0.2277	1.39x10-4
		rs10108	1	114516330	BCL2L15, AP4B1	0.0144	0.9924	1.44x10-4
		rs171941	5	79180126	CMYA5, MTX3	3.52x10-6	0.6572	1.44x10-4
		rs9911677	17	16537397	ZNF624	7.44x10-5	0.7903	1.50x10-4
		rs11102707	1	114493583	PTPN22, BCL2L15	0.0246	0.5308	1.51x10-4
	The most significant SNPs (up to 30 SNPs) presented according to each outcomes with P-values of other outcomes, as well.
	SNP, single nucleotide polymorphism; rsID, reference SNP identity; Chr, chromosome.
	a: The flanking genes were located ± 150 kb of each SNP
	The odds ratio for the minor allele in a additive model. P-value by logistic regression test for the minor allele additive model.
